# Supplementary material for: Screen Time and Myopia-Related Outcomes in European Children: A Systematic Review
Source: Vision (Basel). 2026 Jul 13;10(3):43. doi: 10.3390/vision10030043 (PMC13398318; doi:10.3390/vision10030043)
Supplement: Supplementary file 1 [file vision-10-00043-s001.zip]

Archive with 1 entries (1 files):
- vision-4409801-supplementary.pdf
